# Supplementary material for: Chromatin-driven de novo discovery of DNA binding motifs in the human malaria parasite
Source: BMC Genomics. 2011 Dec 13;12:601. doi: 10.1186/1471-2164-12-601 (PMC3282892; doi:10.1186/1471-2164-12-601)
Supplement: Additional file 1 — File Additional_Table1.xls is an Excel spreadsheet. The list of 129 motifs identified by our method. Column A: ID of the FAIRE cluster for this motif Column B: k-mer that was used to find 1-mismatch (2-mismatch) neighborhood Column C: obtained by aligning the selected set of mutants for a motif Column D: another representation of the consensus of aligned mutants Column E: total number of mutants for a motif Column F: number mismatches allowed for a motif Column G: number of distinct genes, with occurrences of mutants within the functional windows (colors) Column H: total number of occurrences of mutants within functional windows of the target gene cluster Column I: total number of occurrences of mutants within 1000 bases promoters Column J: size of the target gene cluster (Note: color <= cluster size, because target gene cluster is selected for 1-mism neighborhood, but color is identified for the selected set of mutants that maximize HES) Column K: Hypergeometric Enrichment score (HES) = -log(p-value) Column L: HES in orthologous pbe Column M: HES in orthologous pch Column N: HES in orthologous pyo Column O: HES in orthologous pvivaxColumn P: Maximum value of pbe-hes, pch-hes, pyo-hes, pvivax-hes Column Q: Minimum p-values out of pbe, pch, pyo, pvivax (corresponding to max-ortholog HES), before correction for multiple testing Column R: Adjusted p-value corrected for multiple testing. [file 1471-2164-12-601-S1.XLSX]

## Sheet: Sheet1
cluster_FAIRE	motif	consensus1	consensus2	mutants	mism	colors	occurrences	prom_occ	cluster_size	HES	pbe-HES	pch-HES	pyo-HES	pvivax-HES	max-ortholog-HES	min ortholog pvalue	adjusted p-value for multiple testing
12	GTGGAA	[GT]T[GT]GAA	KTKGAA	7	1	370	392	2921	370	297.919			9.97		9.97	1.07152e-10	5.03592e-06
8	GTCCTT	[CG]T[CG]CTT	STSCTT	5	1	217	220	1567	217	220.692			4.38		4.38	4.16869e-05	0.000344961
11	GTGCAC	GTGCA[CT]	GTGCAY	6	1	354	375	2183	389	inf	3.89	4.1	4.24		4.24	5.7544e-05	0.000603052
2	ATGAGG	ATGAG[AG]	ATGAGR	3	1	193	202	1562	193	205.224			3.68		3.68	0.00020893	0.0189099
11	TGCCCA	TGCACA	TGCACA	5	1	167	171	1164	167	194.197		3.55			3.55	0.000281838	0.000521218
11	GGATGA	G[AG]ATGA	GRATGA	6	1	346	370	2885	346	284.094			3.37		3.37	0.00042658	0.0283869
6	TACCCA	TACACA	TACACA	3	1	337	353	3173	337	253.318	2.2	2.12	2.77		2.77	0.00169824	0.0132042
7	GCCTCA	GCCTCA	GCCTCA	10	1	125	130	958	125	159.198			2.74		2.74	0.0018197	0.0269674
7	ACTCCC	ACTCCC	ACTCCC	9	1	153	162	1097	153	190.444			2.67		2.67	0.00213796	0.0113969
3	AGCGCA	AG[CT]GCA	AGYGCA	7	1	149	157	1050	149	187.263			2.58		2.58	0.00263027	0.0375598
7	GCCTAT	GCCTAT	GCCTAT	10	1	181	208	1481	181	224.653			2.57		2.57	0.00269153	0.0517781
7	AGGCCA	AGGCCA	AGGCCA	10	1	188	202	1322	188	222.701		2.56			2.56	0.00275423	0.0135536
7	CTGCCA	CTGCCA	CTGCCA	9	1	148	175	1087	149	214.578			2.55		2.55	0.00281838	0.00666945
7	CTTAGG	CTTAGG	CTTAGG	9	1	175	186	1467	175	195.071	2.42				2.42	0.00380189	0.0209916
15	TGGGCA	TGTGCA	TGTGCA	6	1	164	168	993	164	203.021			2.33		2.33	0.00467735	0.0106623
5	GTGAAG	GTGAA[AG]	GTGAAR	4	1	286	303	2241	286	263.569	2.19				2.19	0.00645654	0.103437
13	TGTCCA	T[GT]T[AC]CA	TKTMCA	2	1	529	564	4407	587	inf	2.17				2.17	0.00676083	0.0589152
7	TAGAGG	TAGA[AG]G	TAGARG	10	1	356	379	3085	356	279.555			2.16		2.16	0.00691831	0.0782746
6	TAAGGG	TAAG[GT][AG]	TAAGKR	5	1	314	329	2640	314	261.68			2.13		2.13	0.0074131	0.0381553
9	CGTTTC	CTTTTC	CTTTTC	3	1	325	381	2501	357	inf	2.11				2.11	0.00776247	0.0727143
7	TTGGCC	TTG[GT]CC	TTGKCC	10	1	184	192	1325	184	208.834		2.07			2.07	0.00851138	0.0450961
8	TTCTTGT	TTTTTGT	TTTTTGT	1	1	936	1128	6496	1063	inf			6.35		6.35	4.46684e-07	6.43587e-05
6	TACACAT	TACACAT	TACACAT	7	1	433	459	3931	433	293.436	4.4		4.61		4.61	2.45471e-05	0.000788634
6	TGTGACA	TGTGA[AC]A	TGTGAMA	6	1	203	210	1681	203	206.133	2.44			3.97939	3.97939	0.00010486	0.000438984
10	AGTTACC	ATTTACC	ATTTACC	3	1	74	75	513	74	111.88				3.61	3.61	0.000245471	0.00081457
6	TTGCCTT	TTG[CT]CTT	TTGYCTT	6	1	163	165	965	163	201.069			3.39		3.39	0.00040738	0.00398352
3	GAGAGCA	GAGAG[AC]A	GAGAGMA	9	1	102	103	728	102	137.52				3.38	3.38	0.000416869	0.00398736
12	TATACGC	TATA[AC]G[CT]	TATAMGY	8	1	185	191	1463	185	198.792	3.29				3.29	0.000512861	0.00387593
15	ATGGAGA	ATGGA[AG]A	ATGGARA	6	1	264	270	2286	265	228.115	3.25				3.25	0.000562341	0.00347153
5	TGTGTAT	TGTGTA[AT]	TGTGTAW	6	1	381	408	2787	396	inf		3.2			3.2	0.000630957	0.00562707
6	CGTAAAA	[AC][GT]TAAAA	MKTAAAA	4	1	483	525	3579	560	inf		2.94			2.94	0.00114815	0.0123847
5	GAATAGG	[AGT]AATAGG	NAATAGG	8	1	158	161	1181	158	181.611	2.89		2.48		2.89	0.00128825	0.0108372
7	CAAATGA	CAAA[AT]GA	CAAAWGA	10	1	266	285	2088	266	258.441			2.87		2.87	0.00134896	0.0108075
3	AATGACA	AAT[AT]ACA	AATWACA	3	1	482	515	3708	538	inf			2.81		2.81	0.00154882	0.00567702
3	ATATTCG	ATATTTG	ATATTTG	4	1	590	632	5113	646	inf			2.79		2.79	0.00162181	0.00731576
11	ACAAACA	ACAAAAA	ACAAAAA	1	1	625	746	4062	1196	inf			2.76		2.76	0.0017378	0.0139726
1	CGCTTTT	C[GT]CTTTT	CKCTTTT	4	1	384	398	2467	402	inf				2.71	2.71	0.00194984	0.014375
13	TGTTTGT	TGTTTTT	TGTTTTT	1	1	654	814	4199	1333	inf	2.66				2.66	0.00218776	0.0147429
11	ACGCAAG	ACGCAAG	ACGCAAG	7	1	66	67	475	66	102.24				2.65	2.65	0.00223872	0.00825617
5	GTACACC	GTACAC[AC]	GTACACM	7	1	115	116	850	115	146.88				2.63	2.63	0.00234423	0.0112743
7	AACACTC	AA[CT]ACTC	AAYACTC	10	1	140	147	1032	140	176.403			2.6		2.6	0.00251189	0.00964036
12	GGGAAAG	GGGAAAA	GGGAAAA	1	1	130	133	807	130	172.85				2.59	2.59	0.0025704	0.0170445
13	TACTTTC	TATTTTC	TATTTTC	2	1	300	316	3154	300	228.442			2.43		2.43	0.00371535	0.00759337
6	TGTTTTG	TTTTTTG	TTTTTTG	1	1	939	1077	7170	1043	inf	2.01		2.43		2.43	0.00371535	0.00759337
2	CTTTCAC	[AC]TTT[CT]AC	MTTTYAC	6	1	168	183	1202	168	210.735	2.39				2.39	0.0040738	0.0198609
9	TTCCACT	TT[CT]CA[CT]T	TTYCAYT	3	1	200	211	1335	200	230.837			2.35		2.35	0.00446684	0.0354684
11	ATGCGCA	ATG[CT][AG]CA	ATGYRCA	5	1	140	145	991	140	175.798			2.34		2.34	0.00457088	0.0395335
5	TATGCAT	TATGCAT	TATGCAT	7	1	345	356	2445	345	294.43	2.29		2.34		2.34	0.00457088	0.0395335
13	AATGCAC	AAT[AG]CAC	AATRCAC	5	1	179	183	1224	179	204.29			2.28		2.28	0.00524807	0.0214977
11	AAAACCA	AAAAACA	AAAAACA	1	1	457	552	3161	798	inf	2.25				2.25	0.00562341	0.061672
6	ATACCCA	ATAC[AC]CA	ATACMCA	4	1	241	254	2213	241	221.45			2.21		2.21	0.00616595	0.0207581
7	TATTGAC	TATT[AG]A[ACT]	TATTRAN	5	1	465	491	3771	498	inf		2.18			2.18	0.00660693	0.0239347
3	ATCGTAT	AT[CG]GTAT	ATSGTAT	6	1	192	196	1375	195	207.381	2.17				2.17	0.00676083	0.0251844
1	GTGTCTT	GT[GT]T[CT]TT	GTKTYTT	8	1	256	275	1868	256	263.101			2.17		2.17	0.00676083	0.0251844
11	GAAACAT	[AG]AAACAT	RAAACAT	3	1	446	480	3414	491	inf	2.16				2.16	0.00691831	0.0203902
5	GGTTGTA	[AG]GTT[GT]TA	RGTTKTA	4	1	117	118	800	117	152.73				2.13	2.13	0.0074131	0.0160253
7	GGATGAA	[AGT]GATGAA	NGATGAA	9	1	176	188	1414	176	201.185			2.12		2.12	0.00758578	0.0160253
11	TTTTGGT	TTTTGGT	TTTTGGT	7	1	362	386	2698	362	inf				2.1	2.1	0.00794328	0.000684892
11	CATGTAT	CATTTAT	CATTTAT	2	1	415	462	3507	458	inf				2.07	2.07	0.00851138	0.0578393
7	CCTTACC	CCTTA[CT]C	CCTTAYC	10	1	67	70	557	67	102.61				2.07	2.07	0.00851138	0.0578393
11	CGCATTT	CACATTT	CACATTT	4	1	171	183	1402	171	196.57	2.06				2.06	0.00870964	0.0574224
14	CCAGTTT	[AC]CA[AG]TTT	MCARTTT	4	1	118	119	682	118	162.87				2.05	2.05	0.00891251	0.0459368
14	GACTGAA	[GT]A[CT]TGAA	KAYTGAA	5	1	61	61	431	61	95.34				2.04	2.04	0.00912011	0.0267214
11	TTGTCCT	TTGT[AC]CT	TTGTMCT	4	1	105	107	782	105	139.85				2.04	2.04	0.00912011	0.0267214
6	TGTACAT	TG[AT]ACA[AT]	TGWACAW	4	1	281	293	2187	281	256.569	2.03				2.03	0.00933254	0.142082
8	AAAAAGG	AAAAATG	AAAAATG	3	1	542	598	4913	553	inf				2.03	2.03	0.00933254	0.142082
7	AAAAGAG	A[AT]AA[CG]AG	AWAASAG	5	1	147	156	1106	147	183.2				2.01	2.01	0.00977237	0.0440924
1	TTTTGTGT	TTTTTTGT	TTTTTTGT	1	1	722	823	4243	992	inf	2.21		6.2		6.2	6.30957e-07	1.05541e-05
6	ACACAAAA	ACAAAAAA	ACAAAAAA	1	1	433	496	2537	693	inf	5.15				5.15	7.07946e-06	4.14886e-05
5	TATATAAG	TATATAAA	TATATAAA	1	1	1106	1291	10428	1292	inf	3.03		5.15		5.15	7.07946e-06	4.14886e-05
8	CATTTTCT	CATTTTTT	CATTTTTT	1	1	381	410	2210	542	inf			5		5	1e-05	0.00113366
9	TTGTTGTT	TTTTTGTT	TTTTTGTT	1	1	479	586	3196	892	inf			4.17		4.17	6.76083e-05	0.000398509
15	TTTTTCGC	TTTTTC[GT]C	TTTTTCKC	4	1	369	385	2181	437	inf			3.96		3.96	0.000109648	0.000573197
6	TACCCTTT	TAC[AC][AC]TTT	TACMMTTT	5	1	92	93	675	92	127.48				3.96	3.96	0.000109648	0.000573197
5	TTTCTCAT	TTTCTCAT	TTTCTCAT	7	1	153	155	1052	153	182.874			3.54		3.54	0.000288403	0.0023452
11	TACACATA	TA[AC]ACATA	TAMACATA	6	1	196	211	1882	196	200.624	3.48				3.48	0.000331131	0.00251843
2	AAAACAAC	AAAAAAAC	AAAAAAAC	1	1	373	407	1889	561	inf		3.46			3.46	0.000346737	0.000812302
6	ATGACAAA	ATGAAAAA	ATGAAAAA	5	1	381	403	2556	406	inf			3.46		3.46	0.000346737	0.000812302
15	TGCAACAT	T[AG]CAACAT	TRCAACAT	4	1	58	59	476	58	90.08				3.43	3.43	0.000371535	0.005316
11	TTGTTTTG	TTTTTTTG	TTTTTTTG	1	1	824	913	5403	981	inf			3.34		3.34	0.000457088	0.0053371
12	GAACAATA	[AGT]AACAATA	NAACAATA	6	1	258	277	1853	258	266.7			3.13		3.13	0.00074131	0.0342055
11	TAGCTCTT	TAGCT[AC]TT	TAGCTMTT	5	1	44	44	223	44	82.25				3.04	3.04	0.000912011	0.0219897
3	ATGTTGTA	ATGTT[GT]TA	ATGTTKTA	8	1	278	287	2274	278	245.76				2.94	2.94	0.00114815	0.0059365
9	TGTGATTT	TGT[AGT]ATTT	TGTNATTT	5	1	349	383	2439	375	inf	2.93				2.93	0.0011749	0.0059365
4	GGTATTGA	[GT][AG]TATT[AG]A	KRTATTRA	6	1	52	52	353	52	86.1				2.9	2.9	0.00125893	0.00586117
4	ATTCATAG	ATTTATAG	ATTTATAG	4	1	70	72	678	70	98.83				2.89	2.89	0.00128825	0.0115316
4	GGCAATTT	GG[CT]AATTT	GGYAATTT	6	1	65	66	388	65	107.1				2.82	2.82	0.00151356	0.0362199
11	TGAATCTT	TGAA[CT]C[CT]T	TGAAYCYT	7	1	47	47	347	47	78.13				2.79	2.79	0.00162181	0.0115436
14	TATGCACA	TATG[AC]ACA	TATGMACA	6	1	105	107	732	105	143.37				2.73	2.73	0.00186209	0.036261
4	AAGACATA	AATACATA	AATACATA	7	1	276	299	2363	276	257.235			2.72		2.72	0.00190546	0.0185829
4	AAAACGTA	AAAAC[GT]TA	AAAACKTA	7	1	95	101	668	95	141.3				2.72	2.72	0.00190546	0.0185829
9	TATGCTTT	TATGCTTT	TATGCTTT	7	1	176	182	1401	176	193.35			2.68		2.68	0.0020893	0.0089306
15	GAAAAAGA	GAAAAAAA	GAAAAAAA	1	1	918	1114	5640	1276	inf	2.65				2.65	0.00223872	0.0247803
1	TTTGTGTA	TTTGT[GT]TA	TTTGTKTA	6	1	343	371	2623	343	303.845		2.07	2.59		2.59	0.0025704	0.013221
15	ACTTTCGT	ACTTT[CT]GT	ACTTTYGT	7	1	73	79	530	73	119.17				2.56	2.56	0.00275423	0.0108573
9	GGAAAAAA	AGAAAAAA	AGAAAAAA	1	1	715	860	4588	1155	inf				2.54	2.54	0.00288403	0.0238519
8	ACATCAAC	ACA[AT]CAA[AC]	ACAWCAAM	5	1	49	55	399	49	90.73				2.49	2.49	0.00323594	0.0295446
11	CGTGTAAT	C[AG]TGTAAT	CRTGTAAT	6	1	41	45	366	41	75.5				2.47	2.47	0.00338844	0.026422
11	TTACCTGA	TT[AT]C[AC]TGA	TTWCMTGA	5	1	46	48	288	46	84.86				2.47	2.47	0.00338844	0.026422
12	AAAATCCC	AAAAT[AC][AC]C	AAAATMMC	6	1	57	59	413	57	94.38				2.45	2.45	0.00354813	0.0120892
5	GTTCTACA	[AG]TTCTA[AC]A	RTTCTAMA	6	1	68	69	432	68	108.54				2.43	2.43	0.00371535	0.0332454
1	TGGTTTTA	T[GT]GTTTTA	TKGTTTTA	6	1	247	265	1799	247	258.27			2.4		2.4	0.00398107	0.00788719
5	ATGTCATA	ATGTTATA	ATGTTATA	7	1	255	265	2082	255	237.477	2.39				2.39	0.0040738	0.0188387
9	TCCTTCAT	T[CT]CTT[CT]AT	TYCTTYAT	2	1	85	86	737	85	114.36				2.39	2.39	0.0040738	0.0188387
10	TTCCCTAA	TTCC[CT]T[AT]A	TTCCYTWA	8	1	67	70	647	67	98.02				2.35	2.35	0.00446684	0.0332378
4	CGTTTATT	[CT][GT]TTTATT	YKTTTATT	2	1	340	386	2278	366	inf		2.34			2.34	0.00457088	0.0297211
12	TTTTCCAT	TTTT[AT]CAT	TTTTWCA	2	1	490	541	3223	685	inf				2.34	2.34	0.00457088	0.0297211
7	GACGAATA	GA[CT]GAATA	GAYGAATA	6	1	44	45	258	44	81.45				2.28	2.28	0.00524807	0.0179209
5	TATGCATA	TATGCATA	TATGCATA	6	1	191	194	1319	191	210.216		2.27			2.27	0.00537032	0.0211381
5	TCCTTCTT	TCCTT[AC]TT	TCCTTMTT	5	1	71	72	488	71	109.22				2.26	2.26	0.00549541	0.0316379
6	TCGTGTAT	T[AC][GT]T[AG]TAT	TMKTRTAT	5	1	67	67	475	67	101.98				2.26	2.26	0.00549541	0.0316379
6	TTCAAACA	TTCAAA[AC]A	TTCAAAMA	9	1	294	310	2559	295	252.248	2.24				2.24	0.0057544	0.0276379
11	AAATGAGA	AAATGA[AG]A	AAATGARA	7	1	319	355	2304	322	inf	2.2				2.2	0.00630957	0.0444867
3	AAATGAGG	AAAT[AG]A[AG]G	AAATRARG	8	1	153	154	1107	153	177.665			2.18		2.18	0.00660693	0.045014
5	ATATGAGA	ATATGA[GT]A	ATATGAKA	6	1	379	407	2733	394	inf	2.18				2.18	0.00660693	0.045014
14	AGAAGAAA	AGAAAAAA	AGAAAAAA	1	1	711	856	4588	802	inf			2.17		2.17	0.00676083	0.045014
7	AATGCAAA	AA[AT]GCAAA	AAWGCAAA	9	1	151	154	906	151	192.726			2.15		2.15	0.00707946	0.0192605
6	AGGAACAT	A[GT]GAA[CT]AT	AKGAAYAT	4	1	98	100	828	98	128.29				2.15	2.15	0.00707946	0.0192605
6	AACATGAA	AA[AT]ATGAA	AAWATGAA	3	1	410	457	3218	460	inf		2.14			2.14	0.00724436	0.0192605
6	ACAGAATA	A[AC]A[GT]AATA	AMAKAATA	3	1	395	414	2962	395	inf	2.09		2.14		2.14	0.00724436	0.0192605
6	CCTATATT	CATATATT	CATATATT	7	1	378	402	3107	378	297.567		2.12			2.12	0.00758578	0.02417
15	GAACAAAT	GAA[CT]AAAT	GAAYAAAT	8	1	225	232	1801	225	221.368	2.11				2.11	0.00776247	0.0960886
3	ATTGTGTT	ATT[GT]T[GT]TT	ATTKTKTT	3	1	421	481	3278	499	inf			2.1		2.1	0.00794328	0.0578245
13	AATCTAAA	AATATAAA	AATATAAA	1	1	740	863	6372	777	inf			2.09		2.09	0.00812831	0.0694504
5	GTACTTAT	[AG]TAC[AT]TAT	RTACWTAT	9	1	285	291	2589	285	231.522			2.04		2.04	0.00912011	0.0848558
14	AGGATATA	AG[CG]ATATA	AGSATATA	9	1	156	158	1175	156	178.514			2.03		2.03	0.00933254	0.0487403
14	ATGTTTTC	AT[GT]TTTTC	ATKTTTTC	4	1	308	353	2394	308	inf				2.02	2.02	0.00954993	0.0604357
3	TTGTAGAA	TT[GT]TA[GT]AA	TTKTAKAA	10	1	241	250	2046	241	225.458			2		2	0.01	0.046168
3	AAAATGCA	AAAAT[GT][CG]A	AAAATKSA	8	1	215	223	1386	215	239.46				2	2	0.01	0.046168
cluster_FAIRE			is ID of the FAIRE cluster for this motif
motif			is k-mer that was used to find 1-mismatch (2-mismatch) neighborhood
consensus1			is obtained by aligning the selected set of mutants for a motif
consensus2			is another representation of the consensus of aligned mutants
mutants			is the total number of mutants for a motif
mism			is the number mismatches allowed for a motif
color			is the number of distinct genes, with occurrences of mutants within the functional windows
#of occurrences			is total number of occurrences of mutants within functional windows of the target gene cluster
prom_occ			is total number of occurrences of mutants within 1000B promoters
cluster size			is the size of the target gene cluster (Note: color <= cluster size, because target gene cluster is selected
			for 1-mism neighborhood, but color is identified for the selected set of mutants that maximize HES)
hes			Hypergeometric Enrichment score (HES) = -LOG(p-value)
pbe-hes			HES in orthologous pbe
pch-hes			HES in orthologous pch
pyo-hes			HES in orthologous pyo
pvivax-hes			HES in orthologous pvivax
max-ortholog-hes			Maximum value of pbe-hes, pch-hes, pyo-hes, pvivax-hes
min_ortholog_pvalue			Minimum value of p-values out of pbe, pch, pyo, pvivax (corresponding to max-ortholog-hes)
adjusted_p-value_for_multiple_test			Orthologous p-value corrected for multiple testing
